# Supplementary material for: 6-Methyl-4-oxo-4H-chromene-3-carbaldehyde
Source: Acta Crystallogr Sect E Struct Rep Online. 2012 Sep 12;68(Pt 10):o2920. doi: 10.1107/S1600536812037555 (PMC3470266; doi:10.1107/S1600536812037555)
Supplement: Supplementary file 2 [file e-68-o2920-Isup2.hkl]

# 
# h,k,l, Fc-squared, Fo-squared, sigma(Fo-squared) and status flag 
# 
data_I
_shelx_title ' A in P-1' 
_shelx_refln_list_code          4 
_shelx_F_calc_maximum      103.88 
_exptl_crystal_F_000       196.00 
_reflns_d_resolution_high  0.8256 
 
loop_ 
 _symmetry_equiv_pos_as_xyz 
 'x, y, z' 
 '-x, -y, -z' 
 
_cell_length_a     6.6945 
_cell_length_b     7.1079 
_cell_length_c    10.3032 
_cell_angle_alpha  71.593 
_cell_angle_beta   84.962 
_cell_angle_gamma  69.843 
 
_shelx_F_squared_multiplier     1.000 
 
loop_ 
 _refln_index_h 
 _refln_index_k 
 _refln_index_l 
 _refln_F_squared_calc 
 _refln_F_squared_meas 
 _refln_F_squared_sigma 
 _refln_observed_status 
   1   0   0     1988.30     1917.73     11.05 o 
   2   0   0     1010.66     1041.39      7.97 o 
   3   0   0       45.13       36.56      0.59 o 
   4   0   0        8.92        8.36      0.34 o 
   5   0   0       42.17       44.30      1.11 o 
   6   0   0       13.02       13.59      0.77 o 
   7   0   0        0.41       -0.16      0.26 o 
  -7   1   0       13.97       16.69      1.43 o 
  -6   1   0        0.01        0.39      0.29 o 
  -5   1   0        1.03        0.66      0.28 o 
  -4   1   0        6.00        4.52      0.31 o 
  -3   1   0        0.53        0.12      0.19 o 
  -2   1   0       72.66       84.15      1.10 o 
  -1   1   0      170.70      162.20      1.62 o 
   0   1   0        0.85       -0.19      0.12 o 
   1   1   0       58.30       52.44      0.65 o 
   2   1   0      239.93      247.65      1.85 o 
   3   1   0        1.52        0.68      0.15 o 
   4   1   0        8.32        9.56      0.36 o 
   5   1   0        2.68        3.84      0.35 o 
   6   1   0       27.89       27.62      1.31 o 
   7   1   0        6.09        6.63      0.63 o 
  -6   2   0        1.31        0.90      0.42 o 
  -5   2   0        9.56        9.97      0.64 o 
  -4   2   0        3.49        3.94      0.33 o 
  -3   2   0       32.92       37.15      0.71 o 
  -2   2   0      132.75      147.73      1.97 o 
  -1   2   0       13.65       11.46      0.34 o 
   0   2   0    10792.05     9397.56    117.27 o 
   1   2   0     5313.05     5497.79    111.99 o 
   2   2   0      613.77      663.74      6.71 o 
   3   2   0       23.66       25.28      0.49 o 
   4   2   0       69.61       69.32      0.96 o 
   5   2   0       41.43       40.77      0.80 o 
   6   2   0       71.11       76.07      1.56 o 
   7   2   0        1.19        0.96      0.41 o 
   8   2   0        0.25       -0.13      0.25 o 
  -6   3   0        2.42        2.61      0.58 o 
  -5   3   0        0.00        1.14      0.44 o 
  -4   3   0        4.68        5.59      0.74 o 
  -3   3   0        0.28        0.19      0.18 o 
  -2   3   0        0.40       -0.04      0.14 o 
  -1   3   0       12.50        8.40      0.34 o 
   0   3   0        3.10        4.70      0.27 o 
   1   3   0        0.10       -0.07      0.10 o 
   2   3   0       17.92       14.57      0.55 o 
   3   3   0        1.68        0.20      0.18 o 
   4   3   0        9.53        7.49      0.33 o 
   5   3   0        0.12        0.04      0.21 o 
   6   3   0       87.44       84.30      1.58 o 
   7   3   0        6.74        7.22      1.02 o 
   8   3   0        7.62        9.04      0.98 o 
  -5   4   0        1.12        1.28      0.41 o 
  -4   4   0        3.45        4.58      1.13 o 
  -3   4   0        2.15        3.31      0.46 o 
  -2   4   0        1.28        0.88      0.33 o 
  -1   4   0       52.31       52.69      0.86 o 
   0   4   0      561.35      637.03      4.57 o 
   1   4   0     1507.69     1661.14     20.60 o 
   2   4   0        6.36        7.25      0.54 o 
   3   4   0       87.97       87.72      1.47 o 
   4   4   0       19.66       19.97      0.73 o 
   5   4   0        7.06        8.21      0.58 o 
   6   4   0       99.19      102.82      1.87 o 
   7   4   0       14.02       13.43      1.77 o 
  -4   5   0        1.96        2.51      0.57 o 
  -3   5   0        0.72       -0.19      0.28 o 
  -2   5   0        4.70        4.98      0.57 o 
  -1   5   0        5.74        6.62      0.58 o 
   0   5   0        0.09       -0.08      0.23 o 
   1   5   0        4.79        5.43      0.37 o 
   2   5   0        2.92        3.40      0.39 o 
   3   5   0        2.84        1.88      0.46 o 
   4   5   0        1.70        0.57      0.31 o 
   5   5   0        1.28        1.66      0.37 o 
   6   5   0       60.70       59.85      1.47 o 
   7   5   0       43.36       47.18      1.44 o 
  -3   6   0        0.01        0.08      0.32 o 
  -2   6   0        0.04        0.14      0.32 o 
  -1   6   0       10.03       10.66      1.59 o 
   0   6   0       10.96       10.76      0.71 o 
   1   6   0      196.29      202.62      5.10 o 
   2   6   0       16.17       16.53      0.77 o 
   3   6   0       20.35       19.39      1.44 o 
   4   6   0        0.00        0.00      0.28 o 
   5   6   0        0.42        1.06      0.36 o 
   6   6   0       44.77       46.80      1.39 o 
   7   6   0       28.48       28.46      1.11 o 
  -1   7   0        8.45        8.19      0.75 o 
   0   7   0        2.85        2.08      0.47 o 
   1   7   0        1.46        1.41      0.55 o 
   2   7   0        4.87        3.91      1.46 o 
   3   7   0        2.51        2.72      0.43 o 
   4   7   0        0.05        0.46      0.27 o 
   5   7   0        0.80        1.00      0.47 o 
   6   7   0       14.16       14.79      0.93 o 
   2   8   0        8.93        6.49      0.87 o 
   3   8   0        1.41        2.52      0.58 o 
   4   8   0        0.36        0.69      0.33 o 
  -5  -7   1        0.81        0.98      0.31 o 
  -4  -7   1        2.71        1.91      0.82 o 
  -3  -7   1        3.80        3.70      0.52 o 
  -2  -7   1        0.11       -0.28      0.40 o 
  -1  -7   1        0.02       -0.05      0.39 o 
   0  -7   1        1.91        0.72      0.45 o 
   1  -7   1       17.17       19.45      1.03 o 
  -6  -6   1       65.98       67.30      1.86 o 
  -5  -6   1        0.03       -0.11      0.31 o 
  -4  -6   1        7.30        7.32      0.62 o 
  -3  -6   1        0.86        1.05      0.36 o 
  -2  -6   1        1.65        1.42      0.45 o 
  -1  -6   1        0.54        0.80      0.51 o 
   0  -6   1        0.46        0.96      0.43 o 
   1  -6   1        0.13       -0.32      0.29 o 
   2  -6   1        0.60        0.21      0.34 o 
  -7  -5   1        8.72        9.19      0.74 o 
  -6  -5   1       60.30       65.55      1.57 o 
  -5  -5   1        3.98        4.59      0.72 o 
  -4  -5   1        0.51        0.82      0.32 o 
  -3  -5   1       21.25       22.83      0.82 o 
  -2  -5   1        3.42        2.78      0.31 o 
  -1  -5   1        1.38        1.08      0.28 o 
   0  -5   1        0.03       -0.15      0.24 o 
   1  -5   1       64.33       70.72      1.53 o 
   2  -5   1       51.53       53.15      1.48 o 
   3  -5   1        3.01        1.76      0.53 o 
   4  -5   1        0.05       -0.43      0.29 o 
  -7  -4   1        8.36        7.52      1.07 o 
  -6  -4   1      222.33      233.33      3.58 o 
  -5  -4   1       46.01       45.29      1.17 o 
  -4  -4   1       15.27       13.49      0.64 o 
  -3  -4   1        6.20        5.64      0.46 o 
  -2  -4   1       16.24       14.85      0.63 o 
  -1  -4   1        1.07        0.79      0.22 o 
   0  -4   1        3.43        4.49      0.34 o 
   1  -4   1       15.79       12.02      0.50 o 
   2  -4   1        3.81        2.64      0.32 o 
   3  -4   1        2.07        2.18      0.41 o 
   4  -4   1        5.07        5.64      0.81 o 
   5  -4   1        0.00        0.53      0.64 o 
  -7  -3   1        3.50        2.18      0.55 o 
  -6  -3   1      193.77      202.93      2.73 o 
  -5  -3   1       68.76       68.62      1.37 o 
  -4  -3   1       40.97       40.35      1.17 o 
  -3  -3   1       20.03       24.78      0.71 o 
  -2  -3   1      101.25       91.99      1.34 o 
  -1  -3   1        8.39        6.95      0.31 o 
   0  -3   1       12.01       10.62      0.38 o 
   1  -3   1      143.99      148.48      1.53 o 
   2  -3   1      208.21      253.63      2.31 o 
   3  -3   1       18.02       18.20      0.60 o 
   4  -3   1        0.47       -0.45      0.30 o 
   5  -3   1        1.81        1.00      0.66 o 
  -7  -2   1        6.33        8.13      0.86 o 
  -6  -2   1      271.89      286.96      3.63 o 
  -5  -2   1      305.49      309.95      2.77 o 
  -4  -2   1       18.78       17.92      0.51 o 
  -3  -2   1        4.05        4.74      0.29 o 
  -2  -2   1      154.31      149.34      1.65 o 
  -1  -2   1        9.42        6.12      0.24 o 
   0  -2   1       64.54       62.30      0.76 o 
   1  -2   1       43.96       32.77      0.57 o 
   2  -2   1        1.61        0.63      0.18 o 
   3  -2   1       38.26       33.67      1.06 o 
   4  -2   1       20.62       17.44      0.85 o 
   5  -2   1        8.47        8.70      0.63 o 
   6  -2   1        5.08        5.34      0.96 o 
  -7  -1   1        1.14        2.30      0.70 o 
  -6  -1   1      169.69      175.94      2.53 o 
  -5  -1   1      291.06      286.86      2.62 o 
  -4  -1   1       50.43       45.42      0.77 o 
  -3  -1   1        9.96       10.93      0.33 o 
  -2  -1   1      432.51      447.18      3.06 o 
  -1  -1   1        1.20        0.45      0.07 o 
   0  -1   1      175.16      165.97      1.27 o 
   1  -1   1       88.66       81.16      0.85 o 
   2  -1   1      482.94      540.01      5.22 o 
   3  -1   1       46.02       52.66      0.80 o 
   4  -1   1        0.01       -0.20      0.15 o 
   5  -1   1        7.99        7.47      0.58 o 
   6  -1   1        3.81        3.91      0.55 o 
   7  -1   1        0.46       -0.43      0.29 o 
  -7   0   1       24.58       27.85      1.08 o 
  -6   0   1       85.52       87.55      2.06 o 
  -5   0   1      469.23      486.50      3.90 o 
  -4   0   1        0.05       -0.02      0.14 o 
  -3   0   1       24.39       22.96      0.49 o 
  -2   0   1      358.09      380.36      2.67 o 
  -1   0   1       51.43       46.08      0.56 o 
   0   0   1     1460.79     1261.00     16.41 o 
   1   0   1      781.03      795.67      6.53 o 
   2   0   1      185.46      176.44      1.79 o 
   3   0   1       51.58       54.92      0.70 o 
   4   0   1        3.06        4.37      0.24 o 
   5   0   1       67.39       64.94      1.39 o 
   6   0   1        7.07        6.01      0.59 o 
   7   0   1        0.20        0.51      0.65 o 
  -7   1   1        6.49        6.56      0.86 o 
  -6   1   1       31.13       32.05      1.47 o 
  -5   1   1      261.94      271.12      3.21 o 
  -4   1   1        1.26        0.76      0.19 o 
  -3   1   1       62.10       61.86      0.86 o 
  -2   1   1      208.59      213.44      1.74 o 
  -1   1   1       22.90       17.36      0.30 o 
   0   1   1       31.25       30.72      0.32 o 
   1   1   1      153.25      142.57      1.10 o 
   2   1   1      232.90      227.93      1.74 o 
   3   1   1       25.79       27.05      0.48 o 
   4   1   1        1.47        2.77      0.21 o 
   5   1   1        4.61        5.62      0.33 o 
   6   1   1       19.19       17.55      0.96 o 
   7   1   1        4.10        4.31      0.52 o 
  -6   2   1        3.58        3.12      0.62 o 
  -5   2   1      205.00      208.03      5.62 o 
  -4   2   1       37.72       37.70      0.81 o 
  -3   2   1       56.36       47.42      0.80 o 
  -2   2   1       91.15       84.06      1.08 o 
  -1   2   1      186.91      200.85      2.01 o 
   0   2   1     1739.70     1830.95     10.17 o 
   1   2   1     4159.60     4380.05     30.85 o 
   2   2   1       20.40       12.36      0.32 o 
   3   2   1       13.44       12.44      0.36 o 
   4   2   1       14.08        9.83      0.38 o 
   5   2   1       76.51       70.01      1.07 o 
   6   2   1        0.37        0.09      0.27 o 
   7   2   1        5.50        5.23      0.74 o 
   8   2   1       14.45       17.64      1.28 o 
  -6   3   1        0.00        0.41      0.36 o 
  -5   3   1       68.26       71.19      2.19 o 
  -4   3   1       28.14       25.44      0.91 o 
  -3   3   1       16.18       16.14      0.63 o 
  -2   3   1        7.67        8.64      0.31 o 
  -1   3   1        1.52        2.43      0.35 o 
   0   3   1       33.52       32.15      0.52 o 
   1   3   1      145.60      156.67      1.80 o 
   2   3   1       12.35       11.70      0.40 o 
   3   3   1        0.85        1.78      0.17 o 
   4   3   1        0.53        0.57      0.18 o 
   5   3   1        1.24        1.45      0.25 o 
   6   3   1       14.72       14.44      1.63 o 
   7   3   1        6.53        7.85      1.00 o 
   8   3   1        5.32        7.70      0.90 o 
  -5   4   1       34.47       35.75      1.65 o 
  -4   4   1       34.46       35.70      1.56 o 
  -3   4   1        6.43        5.63      0.56 o 
  -2   4   1        0.48        0.22      0.25 o 
  -1   4   1       85.30       85.93      1.49 o 
   0   4   1      249.61      252.72      2.44 o 
   1   4   1     2107.19     2170.52     13.35 o 
   2   4   1      184.65      226.41      1.98 o 
   3   4   1       58.92       64.31      0.82 o 
   4   4   1        4.83        5.40      0.46 o 
   5   4   1       11.51       10.00      0.61 o 
   6   4   1       14.16       14.89      0.71 o 
   7   4   1        2.21        2.12      0.94 o 
   8   4   1        3.50        2.93      0.58 o 
  -4   5   1       14.11       14.16      1.16 o 
  -3   5   1        0.58        1.00      0.36 o 
  -2   5   1        0.12       -0.04      0.28 o 
  -1   5   1        0.28        0.61      0.31 o 
   0   5   1       15.34       14.85      0.70 o 
   1   5   1       18.61       17.35      0.53 o 
   2   5   1       32.62       33.47      0.70 o 
   3   5   1        0.58        0.35      0.27 o 
   4   5   1        0.00       -0.30      0.43 o 
   5   5   1        1.52        1.08      0.34 o 
   6   5   1        2.74        2.79      0.43 o 
   7   5   1        0.40       -0.24      0.30 o 
  -3   6   1        0.01        0.35      0.30 o 
  -2   6   1        0.40        0.61      0.32 o 
  -1   6   1       10.49       11.30      0.84 o 
   0   6   1        9.65        8.63      0.67 o 
   1   6   1      431.86      433.99      6.82 o 
   2   6   1      266.77      265.52      4.17 o 
   3   6   1        3.95        4.73      0.50 o 
   4   6   1        1.97        1.86      0.40 o 
   5   6   1        0.37        0.54      0.31 o 
   6   6   1       12.10       11.81      1.30 o 
   7   6   1        0.64        0.63      0.29 o 
  -1   7   1        0.01        0.52      0.34 o 
   0   7   1        1.74        1.74      0.46 o 
   1   7   1        0.82        0.34      0.42 o 
   2   7   1        7.15        6.95      0.96 o 
   3   7   1        0.11        0.17      0.66 o 
   4   7   1        0.00        0.36      0.31 o 
   5   7   1        1.22        0.80      0.34 o 
   6   7   1        0.31        0.30      0.28 o 
   1   8   1       53.47       49.80      1.94 o 
   2   8   1      103.39       87.50      2.60 o 
   3   8   1        5.77        4.89      0.72 o 
   4   8   1        2.16        3.59      0.61 o 
  -5  -7   2        1.74        1.60      0.58 o 
  -4  -7   2       21.73       20.01      0.95 o 
  -3  -7   2        6.88        8.03      0.70 o 
  -2  -7   2        0.30        0.19      0.42 o 
  -1  -7   2        0.71        1.38      0.47 o 
   0  -7   2        0.12        0.63      0.39 o 
  -6  -6   2        4.83        4.30      0.54 o 
  -5  -6   2        1.20        1.73      0.36 o 
  -4  -6   2       21.65       23.59      1.59 o 
  -3  -6   2        5.10        5.39      0.56 o 
  -2  -6   2        2.39        2.05      0.42 o 
  -1  -6   2        1.15        1.77      0.39 o 
   0  -6   2        0.19        0.26      0.37 o 
   1  -6   2        1.53        1.44      0.42 o 
   2  -6   2        0.96        0.89      0.48 o 
  -7  -5   2        1.43        1.83      0.45 o 
  -6  -5   2        5.27        4.60      0.57 o 
  -5  -5   2        1.28        1.54      0.39 o 
  -4  -5   2       46.75       43.31      1.20 o 
  -3  -5   2       47.43       45.02      1.21 o 
  -2  -5   2        1.51        1.58      0.36 o 
  -1  -5   2       17.54       15.29      0.83 o 
   0  -5   2        1.52        1.35      0.32 o 
   1  -5   2        0.00        0.30      0.32 o 
   2  -5   2       14.33       15.54      0.85 o 
   3  -5   2        2.15        1.99      0.52 o 
  -7  -4   2        1.87        2.43      0.40 o 
  -6  -4   2       22.65       21.28      0.91 o 
  -5  -4   2        2.25        3.03      0.43 o 
  -4  -4   2       47.73       53.16      1.25 o 
  -3  -4   2       14.85       13.39      0.63 o 
  -2  -4   2       10.11        9.84      0.40 o 
  -1  -4   2       29.34       30.36      0.78 o 
   0  -4   2        9.19        9.70      0.47 o 
   1  -4   2        0.12        0.80      0.27 o 
   2  -4   2       15.05       15.36      0.89 o 
   3  -4   2        0.32       -0.30      0.31 o 
   4  -4   2        3.10        4.29      0.72 o 
  -7  -3   2        4.68        4.72      0.68 o 
  -6  -3   2        0.06        0.08      0.24 o 
  -5  -3   2        5.97        6.16      0.52 o 
  -4  -3   2       25.50       29.57      0.88 o 
  -3  -3   2      152.46      158.07      2.03 o 
  -2  -3   2        9.61       10.22      0.32 o 
  -1  -3   2      108.66      104.57      1.37 o 
   0  -3   2        0.75        0.48      0.19 o 
   1  -3   2       12.65       10.19      0.44 o 
   2  -3   2      119.85      124.53      1.50 o 
   3  -3   2       40.71       46.85      0.94 o 
   4  -3   2        0.11        0.69      0.42 o 
   5  -3   2        0.70        0.54      0.42 o 
  -7  -2   2        0.07        0.31      0.32 o 
  -6  -2   2       36.06       36.10      1.05 o 
  -5  -2   2       80.41       78.60      1.18 o 
  -4  -2   2       17.16       17.30      0.47 o 
  -3  -2   2       44.27       47.56      0.70 o 
  -2  -2   2        1.81        2.00      0.15 o 
  -1  -2   2      206.75      193.21      1.63 o 
   0  -2   2       58.52       52.34      0.75 o 
   1  -2   2      184.95      230.04      1.98 o 
   2  -2   2       48.36       54.19      0.84 o 
   3  -2   2       31.60       34.89      0.73 o 
   4  -2   2        0.53        1.18      0.32 o 
   5  -2   2        7.08        8.01      0.63 o 
   6  -2   2        7.56        6.58      1.14 o 
  -7  -1   2       12.50       11.49      0.98 o 
  -6  -1   2        7.08        6.45      0.44 o 
  -5  -1   2        4.63        3.81      0.33 o 
  -4  -1   2        3.01        2.84      0.31 o 
  -3  -1   2       75.35       85.57      1.01 o 
  -2  -1   2      124.31      119.60      1.13 o 
  -1  -1   2       12.78       12.93      0.31 o 
   0  -1   2      116.32      115.91      1.06 o 
   1  -1   2      124.47      113.71      1.09 o 
   2  -1   2      401.65      442.81      3.62 o 
   3  -1   2      468.11      555.88      4.06 o 
   4  -1   2        0.01       -0.08      0.30 o 
   5  -1   2        0.18        0.45      0.27 o 
   6  -1   2        3.23        4.56      0.55 o 
   7  -1   2        1.05        0.96      0.96 o 
  -7   0   2        5.98        6.89      0.65 o 
  -6   0   2       10.33       10.52      1.13 o 
  -5   0   2      236.60      245.65      2.66 o 
  -4   0   2       45.69       44.31      0.81 o 
  -3   0   2       61.78       65.06      0.99 o 
  -2   0   2       10.80       12.46      0.33 o 
  -1   0   2      150.97      161.18      1.45 o 
   0   0   2       29.02       26.42      0.35 o 
   1   0   2     1747.87     1776.17     11.10 o 
   2   0   2        0.40        0.00      0.16 o 
   3   0   2      290.59      327.83      3.16 o 
   4   0   2        0.03        0.14      0.23 o 
   5   0   2        2.84        3.27      0.43 o 
   6   0   2        9.69        9.04      0.69 o 
   7   0   2        3.18        4.37      0.75 o 
  -7   1   2       11.93       14.84      2.01 o 
  -6   1   2        6.30        6.41      0.90 o 
  -5   1   2       54.79       53.12      1.01 o 
  -4   1   2       10.29        9.66      0.50 o 
  -3   1   2        0.23        0.76      0.16 o 
  -2   1   2       57.99       52.08      0.70 o 
  -1   1   2      133.78      135.20      1.31 o 
   0   1   2      218.80      219.09      1.58 o 
   1   1   2       67.17       75.87      0.74 o 
   2   1   2      282.51      310.57      2.76 o 
   3   1   2     1423.93     1544.67     11.34 o 
   4   1   2       38.25       52.78      1.11 o 
   5   1   2       12.27       12.46      0.66 o 
   6   1   2        2.13        1.95      0.39 o 
   7   1   2        3.50        3.44      0.62 o 
  -6   2   2        0.50        1.23      0.47 o 
  -5   2   2      162.42      167.79      3.26 o 
  -4   2   2      208.38      218.45      2.19 o 
  -3   2   2        6.24        7.43      0.35 o 
  -2   2   2        0.55        0.65      0.13 o 
  -1   2   2        1.09        0.72      0.09 o 
   0   2   2        9.36       13.09      0.29 o 
   1   2   2     1124.80     1184.32      8.63 o 
   2   2   2      250.35      246.87      1.93 o 
   3   2   2      262.23      291.54      2.31 o 
   4   2   2       37.93       50.46      0.88 o 
   5   2   2       29.65       30.38      0.64 o 
   6   2   2        0.01       -0.09      0.26 o 
   7   2   2       11.95       12.44      0.82 o 
   8   2   2        0.27        0.11      0.61 o 
  -6   3   2        0.31        0.15      0.33 o 
  -5   3   2       45.33       45.81      1.72 o 
  -4   3   2       35.80       40.80      1.14 o 
  -3   3   2        0.11       -0.08      0.13 o 
  -2   3   2        5.71        5.96      0.44 o 
  -1   3   2       55.14       54.70      1.02 o 
   0   3   2       27.30       23.39      0.62 o 
   1   3   2        5.75        2.85      0.19 o 
   2   3   2       11.95        9.72      0.33 o 
   3   3   2      771.41      839.57      7.55 o 
   4   3   2      155.09      187.41      2.64 o 
   5   3   2        7.57        6.74      0.54 o 
   6   3   2        0.89        1.41      0.37 o 
   7   3   2        0.66        1.32      0.44 o 
   8   3   2        0.60        0.70      0.37 o 
  -5   4   2       34.33       35.41      1.63 o 
  -4   4   2      164.12      178.84      2.72 o 
  -3   4   2        8.12        8.06      0.62 o 
  -2   4   2        3.06        2.05      0.47 o 
  -1   4   2       15.86       13.98      0.62 o 
   0   4   2        2.66        3.61      0.37 o 
   1   4   2       17.35       12.90      0.52 o 
   2   4   2       81.14       91.03      1.10 o 
   3   4   2       11.91       18.74      0.48 o 
   4   4   2       48.40       47.85      0.81 o 
   5   4   2       10.70       10.10      1.02 o 
   6   4   2        9.48        9.96      0.61 o 
   7   4   2        6.99        6.64      0.83 o 
   8   4   2        0.24        0.51      0.84 o 
  -4   5   2       26.83       27.60      1.41 o 
  -3   5   2        4.11        4.43      0.55 o 
  -2   5   2        0.23       -0.03      0.30 o 
  -1   5   2        6.09        5.77      0.54 o 
   0   5   2        4.03        3.80      0.48 o 
   1   5   2        0.01       -0.38      0.25 o 
   2   5   2       16.64       17.54      0.52 o 
   3   5   2       92.52       96.03      1.23 o 
   4   5   2      107.09      119.28      1.90 o 
   5   5   2        0.11       -0.05      0.25 o 
   6   5   2        4.26        4.24      0.49 o 
   7   5   2        1.00        0.48      0.35 o 
  -3   6   2       20.28       20.75      1.00 o 
  -2   6   2        0.86        0.93      0.36 o 
  -1   6   2        2.71        3.34      0.49 o 
   0   6   2        0.17       -0.07      0.42 o 
   1   6   2       16.98       16.65      2.58 o 
   2   6   2        4.01        3.16      0.34 o 
   3   6   2        0.22        0.51      0.30 o 
   4   6   2        3.83        3.82      0.49 o 
   5   6   2        0.25        0.26      0.29 o 
   6   6   2        7.53        8.64      0.68 o 
   7   6   2        0.12       -0.04      0.36 o 
  -2   7   2        0.47        0.91      0.32 o 
  -1   7   2        0.15        0.57      0.33 o 
   0   7   2        1.43        2.11      0.44 o 
   1   7   2        0.38        0.20      0.27 o 
   2   7   2       16.44       16.41      1.39 o 
   3   7   2        0.14        0.71      0.47 o 
   4   7   2       28.91       29.17      1.06 o 
   5   7   2        2.45        1.77      0.40 o 
   6   7   2        2.24        3.20      0.47 o 
   1   8   2        9.20        7.84      0.93 o 
   2   8   2       23.61       19.42      1.30 o 
   3   8   2        5.41        4.20      0.69 o 
   4   8   2        0.01        0.17      0.35 o 
   5   8   2        0.15        0.52      0.39 o 
  -4  -7   3        9.90        9.49      0.78 o 
  -3  -7   3        6.80        7.44      0.71 o 
  -2  -7   3        2.70        2.90      0.59 o 
  -1  -7   3        4.46        4.49      0.70 o 
  -6  -6   3        0.29        0.88      0.29 o 
  -5  -6   3        0.00        0.04      0.24 o 
  -4  -6   3        0.01        0.33      0.28 o 
  -3  -6   3        1.69        1.35      0.39 o 
  -2  -6   3        1.02        0.55      0.34 o 
  -1  -6   3        9.23        7.35      0.76 o 
   0  -6   3        2.20        2.22      0.52 o 
   1  -6   3        0.08        0.32      0.37 o 
  -6  -5   3        0.04        0.27      0.38 o 
  -5  -5   3        7.16        7.17      0.64 o 
  -4  -5   3       27.41       26.06      1.36 o 
  -3  -5   3       67.17       64.51      1.51 o 
  -2  -5   3        0.60        0.76      0.33 o 
  -1  -5   3        4.73        4.23      0.41 o 
   0  -5   3        3.87        4.57      0.44 o 
   1  -5   3        0.00        0.37      0.33 o 
   2  -5   3        0.19        0.57      0.33 o 
   3  -5   3        0.00       -0.75      0.75 o 
  -7  -4   3        0.04       -0.11      0.23 o 
  -6  -4   3        0.06       -0.37      0.24 o 
  -5  -4   3        1.57        1.59      0.37 o 
  -4  -4   3        1.74        1.77      0.34 o 
  -3  -4   3       12.16       14.71      0.69 o 
  -2  -4   3        1.23        1.41      0.24 o 
  -1  -4   3        7.42        7.79      0.44 o 
   0  -4   3        0.85        0.47      0.26 o 
   1  -4   3        0.60        0.64      0.29 o 
   2  -4   3        0.18       -0.08      0.24 o 
   3  -4   3        2.17        2.22      1.05 o 
   4  -4   3        5.22        5.85      0.80 o 
  -7  -3   3        0.05       -0.10      0.22 o 
  -6  -3   3        2.24        2.68      0.42 o 
  -5  -3   3       60.91       63.63      1.40 o 
  -4  -3   3        2.32        3.41      0.43 o 
  -3  -3   3      478.24      524.71      3.90 o 
  -2  -3   3       16.09       19.71      0.50 o 
  -1  -3   3       23.99       25.54      0.60 o 
   0  -3   3        7.89       11.89      0.46 o 
   1  -3   3       12.08       13.99      0.53 o 
   2  -3   3        3.59        3.39      0.35 o 
   3  -3   3        0.09        0.21      0.29 o 
   4  -3   3        0.53        0.30      0.35 o 
   5  -3   3        2.11        2.83      0.58 o 
  -7  -2   3        1.26        1.61      0.46 o 
  -6  -2   3        1.70        1.74      0.35 o 
  -5  -2   3        5.14        4.39      0.45 o 
  -4  -2   3       27.17       26.85      0.70 o 
  -3  -2   3       47.37       57.28      0.92 o 
  -2  -2   3       38.02       40.10      0.65 o 
  -1  -2   3        1.22        1.01      0.18 o 
   0  -2   3       24.21       19.18      0.49 o 
   1  -2   3       12.45       18.72      0.78 o 
   2  -2   3       12.18        7.51      0.37 o 
   3  -2   3        2.09        2.00      0.26 o 
   4  -2   3        2.51        1.97      0.37 o 
   5  -2   3       67.81       64.82      1.56 o 
   6  -2   3       25.75       23.56      1.34 o 
  -7  -1   3        4.19        4.91      0.69 o 
  -6  -1   3        3.97        3.90      0.38 o 
  -5  -1   3       63.45       64.85      1.56 o 
  -4  -1   3       99.83      101.92      1.30 o 
  -3  -1   3      954.87     1108.18     12.71 o 
  -2  -1   3      569.91      662.38      5.46 o 
  -1  -1   3      346.60      352.35      2.56 o 
   0  -1   3       20.00       19.05      0.41 o 
   1  -1   3      128.88      141.49      1.35 o 
   2  -1   3       49.29       42.78      0.68 o 
   3  -1   3        2.48        2.41      0.24 o 
   4  -1   3        0.00       -0.03      0.23 o 
   5  -1   3        4.71        5.03      0.52 o 
   6  -1   3        0.19        0.36      0.39 o 
  -7   0   3        1.26        1.42      0.43 o 
  -6   0   3        4.67        4.93      0.41 o 
  -5   0   3        0.07       -0.11      0.17 o 
  -4   0   3       38.55       41.76      0.82 o 
  -3   0   3       64.03       67.69      0.94 o 
  -2   0   3      172.29      197.63      1.69 o 
  -1   0   3        6.98        4.57      0.26 o 
   0   0   3      185.83      182.49      2.50 o 
   1   0   3      113.93      107.50      1.15 o 
   2   0   3        2.83        2.84      0.17 o 
   3   0   3       13.80       17.98      0.80 o 
   4   0   3       21.02       20.00      0.75 o 
   5   0   3       29.46       22.83      1.55 o 
   6   0   3      107.07       96.34      1.95 o 
   7   0   3        0.07        0.45      0.46 o 
  -7   1   3        7.82       10.38      1.01 o 
  -6   1   3        0.05        0.07      0.24 o 
  -5   1   3        6.93        8.05      0.46 o 
  -4   1   3      177.31      188.46      1.97 o 
  -3   1   3      235.09      281.83      2.40 o 
  -2   1   3     1374.84     1612.41      9.99 o 
  -1   1   3      145.68      148.17      1.30 o 
   0   1   3      284.20      301.78      2.49 o 
   1   1   3      106.44       97.21      0.94 o 
   2   1   3      225.08      259.34      2.95 o 
   3   1   3       35.71       52.83      1.03 o 
   4   1   3       31.98       34.55      0.94 o 
   5   1   3       12.83       11.40      0.98 o 
   6   1   3        0.03       -0.06      0.36 o 
   7   1   3        0.93        0.93      1.26 o 
  -6   2   3        0.64        0.41      0.38 o 
  -5   2   3        4.74        4.35      0.79 o 
  -4   2   3        0.14        0.13      0.18 o 
  -3   2   3       22.62       23.79      0.67 o 
  -2   2   3       87.49       93.35      1.07 o 
  -1   2   3       47.42       51.96      0.73 o 
   0   2   3      130.98      118.31      1.11 o 
   1   2   3       81.78       76.75      0.86 o 
   2   2   3       47.59       47.75      0.68 o 
   3   2   3       42.79       54.52      0.78 o 
   4   2   3        1.67        1.96      0.23 o 
   5   2   3        0.21        0.60      0.26 o 
   6   2   3      106.63       99.39      1.91 o 
   7   2   3       12.52       11.61      0.81 o 
  -6   3   3        1.15        1.26      0.42 o 
  -5   3   3        0.62        0.83      0.42 o 
  -4   3   3       41.45       45.67      1.19 o 
  -3   3   3        0.23        0.58      0.26 o 
  -2   3   3      420.43      462.77      3.47 o 
  -1   3   3       23.88       27.07      0.97 o 
   0   3   3      169.57      191.07      1.64 o 
   1   3   3        0.37       -0.09      0.12 o 
   2   3   3      154.37      149.76      1.46 o 
   3   3   3       51.41       59.62      0.87 o 
   4   3   3      159.14      171.99      1.75 o 
   5   3   3        3.72        3.08      0.30 o 
   6   3   3        3.37        4.33      0.50 o 
   7   3   3        7.23        6.94      0.83 o 
   8   3   3        0.43        0.50      0.34 o 
  -5   4   3        3.04        2.46      0.67 o 
  -4   4   3       17.78       19.10      0.87 o 
  -3   4   3        0.89        1.30      0.42 o 
  -2   4   3       21.99       25.61      0.87 o 
  -1   4   3       20.07       20.19      0.76 o 
   0   4   3       27.17       24.78      0.74 o 
   1   4   3        7.35        7.02      0.31 o 
   2   4   3       99.15       97.03      1.18 o 
   3   4   3        1.61        0.51      0.18 o 
   4   4   3       44.94       47.32      0.85 o 
   5   4   3        0.43        0.28      0.22 o 
   6   4   3       22.01       20.73      1.11 o 
   7   4   3       26.29       22.46      1.24 o 
  -4   5   3        0.72        0.87      0.32 o 
  -3   5   3        3.46        3.43      0.57 o 
  -2   5   3       43.83       43.80      1.23 o 
  -1   5   3       41.68       39.63      1.11 o 
   0   5   3       12.01       13.56      0.79 o 
   1   5   3       14.13       11.64      0.41 o 
   2   5   3       11.40        9.35      0.40 o 
   3   5   3       13.13       14.12      0.49 o 
   4   5   3      141.52      145.42      2.16 o 
   5   5   3        6.14        7.41      0.57 o 
   6   5   3        5.84        6.71      0.57 o 
   7   5   3        3.33        3.54      0.60 o 
  -3   6   3       16.60       18.54      1.05 o 
  -2   6   3        1.13        1.64      0.40 o 
  -1   6   3        8.05        6.94      0.81 o 
   0   6   3        1.24        0.89      0.35 o 
   1   6   3        0.55        1.32      0.45 o 
   2   6   3       25.14       22.01      0.63 o 
   3   6   3        8.20        9.08      0.61 o 
   4   6   3       21.50       21.02      0.86 o 
   5   6   3        2.88        2.20      0.41 o 
   6   6   3        0.82        0.45      0.29 o 
   7   6   3       10.13        9.46      2.78 o 
  -2   7   3        3.09        3.52      0.55 o 
  -1   7   3       12.05       12.56      1.00 o 
   0   7   3        0.01       -0.11      0.35 o 
   1   7   3        5.27        5.10      1.25 o 
   2   7   3        0.01       -0.11      0.67 o 
   3   7   3        1.12        1.44      0.53 o 
   4   7   3       44.38       45.38      1.28 o 
   5   7   3       19.43       17.82      0.88 o 
   6   7   3        0.75        0.78      0.30 o 
   0   8   3        0.25        0.37      0.28 o 
   1   8   3        0.04        0.86      0.38 o 
   2   8   3        0.98        1.40      0.46 o 
   3   8   3        3.65        3.94      0.60 o 
   4   8   3        1.48        1.58      0.75 o 
   5   8   3        3.04        2.64      0.57 o 
  -5  -6   4        0.01        0.42      0.27 o 
  -4  -6   4        0.08        0.08      0.23 o 
  -3  -6   4        0.03       -0.22      0.34 o 
  -2  -6   4        1.20        0.65      0.36 o 
  -1  -6   4       39.01       35.15      1.18 o 
   0  -6   4       19.04       20.35      1.32 o 
   1  -6   4        1.27        2.20      0.43 o 
  -6  -5   4        0.18        0.09      0.31 o 
  -5  -5   4        0.13       -0.03      0.23 o 
  -4  -5   4        0.58        0.74      0.30 o 
  -3  -5   4        0.00        0.33      0.30 o 
  -2  -5   4        0.04        0.31      0.30 o 
  -1  -5   4       14.61       14.84      0.77 o 
   0  -5   4       10.56        9.63      0.57 o 
   1  -5   4        3.95        4.11      0.62 o 
   2  -5   4        1.59        2.30      1.07 o 
  -6  -4   4        1.89        1.77      0.36 o 
  -5  -4   4        1.06        1.16      0.33 o 
  -4  -4   4        3.92        4.42      0.51 o 
  -3  -4   4        2.84        3.11      0.44 o 
  -2  -4   4        2.05        1.87      0.38 o 
  -1  -4   4       80.15       76.52      1.35 o 
   0  -4   4      161.47      163.27      1.96 o 
   1  -4   4        1.23        1.29      0.31 o 
   2  -4   4        1.13        1.45      0.33 o 
   3  -4   4        0.77        0.68      0.46 o 
   4  -4   4        2.32        1.96      0.57 o 
  -7  -3   4        0.30        0.13      0.24 o 
  -6  -3   4        3.39        3.36      0.47 o 
  -5  -3   4        0.37        0.74      0.38 o 
  -4  -3   4        0.53        0.13      0.24 o 
  -3  -3   4        7.74        8.19      0.38 o 
  -2  -3   4        0.00       -0.02      0.17 o 
  -1  -3   4        9.87       11.48      0.59 o 
   0  -3   4      123.38      109.17      1.42 o 
   1  -3   4        4.42        3.86      0.36 o 
   2  -3   4       35.82       34.85      0.84 o 
   3  -3   4        0.33        0.10      0.30 o 
   4  -3   4        0.23       -0.30      0.27 o 
   5  -3   4        0.28       -0.08      0.33 o 
  -7  -2   4        0.00       -0.26      0.22 o 
  -6  -2   4        6.88        6.53      0.59 o 
  -5  -2   4        3.49        3.04      0.40 o 
  -4  -2   4        8.48        8.40      0.40 o 
  -3  -2   4       19.12       18.89      0.51 o 
  -2  -2   4       13.85       13.54      0.42 o 
  -1  -2   4       42.69       46.43      0.77 o 
   0  -2   4      715.71      725.31      5.05 o 
   1  -2   4       42.50       48.66      0.86 o 
   2  -2   4       11.84       13.73      0.50 o 
   3  -2   4        8.35        9.36      0.62 o 
   4  -2   4        0.07       -0.01      0.31 o 
   5  -2   4       26.93       26.56      1.04 o 
  -7  -1   4        0.25        0.70      0.36 o 
  -6  -1   4       15.66       16.60      1.01 o 
  -5  -1   4        2.34        2.02      0.30 o 
  -4  -1   4        8.24        8.99      0.47 o 
  -3  -1   4       24.04       27.13      0.60 o 
  -2  -1   4       98.77      102.76      1.29 o 
  -1  -1   4        7.41        4.79      0.25 o 
   0  -1   4      195.78      203.98      1.77 o 
   1  -1   4       48.40       51.54      0.87 o 
   2  -1   4      142.90      131.94      1.41 o 
   3  -1   4        0.08       -0.06      0.12 o 
   4  -1   4        7.92        8.52      0.61 o 
   5  -1   4        0.17        0.17      0.28 o 
   6  -1   4        6.75        5.77      0.60 o 
  -7   0   4        5.03        8.44      0.87 o 
  -6   0   4        6.02        6.10      0.56 o 
  -5   0   4        2.21        2.90      0.33 o 
  -4   0   4        2.49        2.56      0.29 o 
  -3   0   4        1.78        0.63      0.20 o 
  -2   0   4        0.93        0.31      0.11 o 
  -1   0   4       10.72       11.64      0.29 o 
   0   0   4     1188.99     1274.90      9.46 o 
   1   0   4      260.82      267.76      2.11 o 
   2   0   4      116.17      110.35      1.56 o 
   3   0   4        7.11        6.24      0.59 o 
   4   0   4       24.72       22.97      0.84 o 
   5   0   4       28.64       21.22      0.87 o 
   6   0   4       60.25       52.84      1.46 o 
   7   0   4        0.00        0.42      0.26 o 
  -6   1   4        8.03        7.37      0.66 o 
  -5   1   4        7.86        7.57      0.46 o 
  -4   1   4       31.73       31.67      0.74 o 
  -3   1   4        0.19        0.48      0.16 o 
  -2   1   4      494.25      574.87      4.19 o 
  -1   1   4       11.62       17.09      0.38 o 
   0   1   4       17.82       15.38      0.25 o 
   1   1   4      294.19      327.70      2.43 o 
   2   1   4       31.36       38.11      0.69 o 
   3   1   4        8.45        4.90      0.41 o 
   4   1   4       59.51       55.28      1.23 o 
   5   1   4        0.12        0.14      0.37 o 
   6   1   4        3.51        2.47      0.50 o 
   7   1   4        5.46        4.14      0.67 o 
  -6   2   4        0.44        0.84      0.38 o 
  -5   2   4        0.14       -0.33      0.28 o 
  -4   2   4        0.01       -0.15      0.15 o 
  -3   2   4       11.64       12.58      0.44 o 
  -2   2   4        1.80        1.80      0.20 o 
  -1   2   4       37.48       36.08      0.61 o 
   0   2   4      308.10      329.37      2.48 o 
   1   2   4      251.00      245.78      1.98 o 
   2   2   4      177.03      166.60      1.55 o 
   3   2   4        7.26        6.30      0.33 o 
   4   2   4       73.24       66.20      0.90 o 
   5   2   4        0.41        0.14      0.28 o 
   6   2   4      103.80       89.55      1.83 o 
   7   2   4       20.17       14.98      0.90 o 
  -5   3   4        4.74        4.88      0.53 o 
  -4   3   4       13.25       11.91      0.69 o 
  -3   3   4       19.10       18.25      0.72 o 
  -2   3   4      279.89      312.35      2.60 o 
  -1   3   4      194.87      223.88      2.40 o 
   0   3   4      109.21       98.71      1.11 o 
   1   3   4       51.93       47.86      0.74 o 
   2   3   4       42.31       44.11      0.74 o 
   3   3   4        1.40        1.00      0.21 o 
   4   3   4       35.03       30.23      0.68 o 
   5   3   4        6.78        8.23      0.59 o 
   6   3   4        1.07        0.79      0.32 o 
   7   3   4        6.01        6.10      0.63 o 
  -5   4   4        0.02        0.66      0.31 o 
  -4   4   4        0.00       -0.48      0.32 o 
  -3   4   4       10.26       10.02      0.66 o 
  -2   4   4        8.85        8.72      0.58 o 
  -1   4   4       14.38       13.12      0.61 o 
   0   4   4        7.16        5.69      0.25 o 
   1   4   4       36.76       37.84      0.70 o 
   2   4   4       46.84       47.77      0.83 o 
   3   4   4       18.60       18.82      0.55 o 
   4   4   4       18.19       18.90      0.59 o 
   5   4   4        7.52        8.63      0.46 o 
   6   4   4       46.13       43.37      1.62 o 
   7   4   4       59.01       54.05      2.42 o 
  -4   5   4        1.13        0.70      0.37 o 
  -3   5   4       16.61       15.46      1.20 o 
  -2   5   4       31.19       32.20      1.11 o 
  -1   5   4      154.41      151.63      2.25 o 
   0   5   4        3.37        2.30      0.37 o 
   1   5   4        2.43        3.01      0.27 o 
   2   5   4       35.48       39.90      0.80 o 
   3   5   4        3.87        3.12      0.31 o 
   4   5   4        2.16        2.29      0.30 o 
   5   5   4        3.65        4.06      0.47 o 
   6   5   4        1.84        1.23      0.81 o 
   7   5   4        2.24        3.50      0.58 o 
  -3   6   4        0.65        0.55      0.33 o 
  -2   6   4        4.75        4.94      0.58 o 
  -1   6   4        6.37        7.19      0.64 o 
   0   6   4        1.63        1.61      0.48 o 
   1   6   4        1.91        1.89      0.47 o 
   2   6   4        2.94        2.88      0.40 o 
   3   6   4        3.43        4.61      0.37 o 
   4   6   4        0.28        0.60      0.30 o 
   5   6   4        1.04        1.08      0.35 o 
   6   6   4        6.79        9.29      0.94 o 
   7   6   4       37.92       37.50      2.19 o 
  -2   7   4        0.19       -0.25      0.21 o 
  -1   7   4       38.41       39.29      1.89 o 
   0   7   4        7.63        6.15      0.64 o 
   1   7   4        2.86        1.99      0.41 o 
   2   7   4        2.11        2.96      0.83 o 
   3   7   4        2.05        2.09      0.60 o 
   4   7   4        0.16        0.45      0.33 o 
   5   7   4        0.01        0.65      0.32 o 
   6   7   4        0.79        0.63      0.30 o 
   0   8   4        1.71        1.95      0.39 o 
   1   8   4        0.00        0.13      0.35 o 
   2   8   4        0.00        1.12      0.50 o 
   3   8   4        0.01        0.88      0.47 o 
   4   8   4        0.00       -0.14      0.48 o 
   5   8   4        0.37        0.83      0.38 o 
  -4  -6   5        0.60        1.05      0.37 o 
  -3  -6   5        1.73        1.56      0.50 o 
  -2  -6   5        0.34        0.74      0.52 o 
  -1  -6   5        2.97        2.75      0.45 o 
   0  -6   5        3.10        4.26      0.66 o 
  -5  -5   5       10.29       12.78      1.11 o 
  -4  -5   5        1.44        1.80      0.41 o 
  -3  -5   5        2.19        2.21      1.06 o 
  -2  -5   5        2.46        2.02      0.42 o 
  -1  -5   5        1.56        1.72      0.40 o 
   0  -5   5        0.03       -0.10      0.31 o 
   1  -5   5        4.23        4.41      0.48 o 
   2  -5   5       30.08       31.53      1.57 o 
  -6  -4   5        4.87        5.78      0.69 o 
  -5  -4   5        4.31        4.59      0.54 o 
  -4  -4   5        3.73        4.16      0.50 o 
  -3  -4   5        8.37        8.76      0.64 o 
  -2  -4   5        1.31        1.27      0.36 o 
  -1  -4   5        3.75        4.87      0.42 o 
   0  -4   5       39.15       39.40      0.94 o 
   1  -4   5        0.04        0.17      0.25 o 
   2  -4   5       32.90       32.77      1.30 o 
   3  -4   5        4.25        4.28      0.75 o 
  -6  -3   5       18.95       17.74      1.20 o 
  -5  -3   5       40.12       37.91      1.14 o 
  -4  -3   5        9.16        9.29      0.62 o 
  -3  -3   5        0.21        0.55      0.28 o 
  -2  -3   5       41.36       38.71      0.81 o 
  -1  -3   5        5.92        5.46      0.39 o 
   0  -3   5       12.96       14.03      0.55 o 
   1  -3   5        0.01        0.21      0.23 o 
   2  -3   5       13.10       14.69      0.67 o 
   3  -3   5       17.92       17.96      0.89 o 
   4  -3   5        0.51        0.53      0.33 o 
  -7  -2   5        2.42        3.25      0.51 o 
  -6  -2   5        8.25        7.06      0.71 o 
  -5  -2   5        9.68        8.30      0.60 o 
  -4  -2   5        0.34        0.35      0.19 o 
  -3  -2   5        8.77        8.46      0.41 o 
  -2  -2   5        1.04        1.10      0.22 o 
  -1  -2   5        0.27        0.32      0.19 o 
   0  -2   5      145.78      172.23      1.80 o 
   1  -2   5      110.05      111.78      1.43 o 
   2  -2   5       24.29       20.22      0.63 o 
   3  -2   5       16.20       15.53      0.76 o 
   4  -2   5        1.97        1.35      0.39 o 
   5  -2   5        5.15        4.33      0.56 o 
  -7  -1   5        3.23        4.67      0.54 o 
  -6  -1   5        2.90        1.74      0.33 o 
  -5  -1   5       45.18       36.97      1.02 o 
  -4  -1   5        5.15        5.34      0.37 o 
  -3  -1   5       46.32       43.71      1.08 o 
  -2  -1   5      156.96      162.87      1.84 o 
  -1  -1   5        7.12        7.13      0.31 o 
   0  -1   5      181.42      207.71      1.87 o 
   1  -1   5       15.89       15.22      0.46 o 
   2  -1   5       11.96       10.84      0.42 o 
   3  -1   5        1.13        1.14      0.34 o 
   4  -1   5        0.21        0.36      0.31 o 
   5  -1   5       11.30       10.26      0.74 o 
   6  -1   5        0.04        0.25      0.26 o 
  -6   0   5        5.48        4.67      0.41 o 
  -5   0   5       19.60       19.53      0.64 o 
  -4   0   5        4.42        4.23      0.33 o 
  -3   0   5        0.99        1.05      0.19 o 
  -2   0   5        0.36        0.05      0.11 o 
  -1   0   5        0.17        0.16      0.28 o 
   0   0   5      195.18      233.31      2.39 o 
   1   0   5      794.08      909.66      6.01 o 
   2   0   5       14.26       12.26      0.41 o 
   3   0   5       30.25       25.73      0.84 o 
   4   0   5        2.85        2.72      0.43 o 
   5   0   5       27.14       23.86      0.96 o 
   6   0   5        2.33        2.13      0.44 o 
  -6   1   5        0.00        0.10      0.35 o 
  -5   1   5        6.33        4.69      0.40 o 
  -4   1   5        0.58        0.75      0.24 o 
  -3   1   5       75.96       73.71      1.09 o 
  -2   1   5       67.35       74.29      1.47 o 
  -1   1   5      141.69      141.89      1.34 o 
   0   1   5      247.58      276.25      3.64 o 
   1   1   5      219.61      264.73      2.15 o 
   2   1   5       49.17       38.11      0.67 o 
   3   1   5       63.09       67.41      0.91 o 
   4   1   5        0.57        1.40      0.46 o 
   5   1   5        5.24        4.25      0.52 o 
   6   1   5        3.44        3.76      0.52 o 
   7   1   5        1.71        2.17      0.59 o 
  -6   2   5        0.07        0.82      0.48 o 
  -5   2   5       16.82       16.12      0.78 o 
  -4   2   5        3.61        4.03      0.37 o 
  -3   2   5       13.51       13.40      0.48 o 
  -2   2   5        0.35        0.31      0.15 o 
  -1   2   5        0.11        0.50      0.14 o 
   0   2   5       59.92       67.23      0.87 o 
   1   2   5     1169.98     1341.85      8.48 o 
   2   2   5      248.02      237.29      2.08 o 
   3   2   5       28.05       21.20      0.55 o 
   4   2   5        0.45        0.00      0.23 o 
   5   2   5       24.79       23.52      1.46 o 
   6   2   5       27.23       23.41      0.97 o 
   7   2   5        0.41        0.64      0.26 o 
  -5   3   5        0.57        0.17      0.27 o 
  -4   3   5        0.82        0.06      0.25 o 
  -3   3   5       12.03       10.71      0.61 o 
  -2   3   5        0.00       -0.07      0.14 o 
  -1   3   5       55.78       57.36      0.87 o 
   0   3   5       17.51       17.92      0.48 o 
   1   3   5      194.17      213.68      1.94 o 
   2   3   5        0.68        2.06      0.25 o 
   3   3   5      134.79      138.07      1.69 o 
   4   3   5        2.64        2.02      0.28 o 
   5   3   5        1.11        1.59      0.36 o 
   6   3   5        7.03        7.07      0.85 o 
   7   3   5        3.25        2.66      0.70 o 
  -5   4   5        4.35        4.57      0.73 o 
  -4   4   5        0.03        0.02      0.24 o 
  -3   4   5        5.11        5.59      0.54 o 
  -2   4   5        0.02        0.19      0.24 o 
  -1   4   5        1.34        0.32      0.27 o 
   0   4   5        7.31       10.53      0.40 o 
   1   4   5      383.73      392.25      3.13 o 
   2   4   5      264.59      272.90      2.45 o 
   3   4   5        7.13        5.58      0.38 o 
   4   4   5        0.05       -0.01      0.22 o 
   5   4   5        1.05        1.37      0.34 o 
   6   4   5       35.63       33.58      1.10 o 
   7   4   5        5.14        4.49      0.71 o 
  -4   5   5        0.02       -0.24      1.11 o 
  -3   5   5        0.06        0.22      0.29 o 
  -2   5   5        2.14        2.20      0.41 o 
  -1   5   5        0.07        0.10      0.26 o 
   0   5   5        0.48        0.64      0.29 o 
   1   5   5       16.73       19.78      0.56 o 
   2   5   5       23.55       20.83      0.61 o 
   3   5   5       16.52       15.31      0.57 o 
   4   5   5        8.41        8.68      0.48 o 
   5   5   5        3.64        3.93      0.38 o 
   6   5   5        1.23        0.56      0.63 o 
   7   5   5        0.78        0.52      0.34 o 
  -3   6   5        0.27        0.05      0.32 o 
  -2   6   5        0.56        0.72      0.31 o 
  -1   6   5        0.05       -0.04      0.28 o 
   0   6   5        3.18        3.13      0.45 o 
   1   6   5       47.68       43.53      1.24 o 
   2   6   5       84.22       80.12      1.81 o 
   3   6   5        0.10        0.28      0.22 o 
   4   6   5        0.31        0.29      0.28 o 
   5   6   5        1.45        1.83      0.39 o 
   6   6   5        9.74        9.65      1.31 o 
   7   6   5       14.19       12.82      1.10 o 
  -2   7   5        0.15        0.06      0.36 o 
  -1   7   5        3.66        3.51      0.53 o 
   0   7   5        4.01        2.98      0.48 o 
   1   7   5        0.72        1.67      0.40 o 
   2   7   5        5.50        5.97      0.71 o 
   3   7   5        1.89        1.29      0.52 o 
   4   7   5        0.88        0.80      0.32 o 
   5   7   5        0.40        0.45      0.31 o 
   6   7   5        0.06       -0.41      0.37 o 
   0   8   5        0.48        0.29      0.30 o 
   1   8   5        4.95        2.58      0.60 o 
   2   8   5       13.28       13.63      1.14 o 
   3   8   5        1.59        1.63      1.02 o 
   4   8   5        0.06        1.34      0.45 o 
   5   8   5        0.61        0.36      0.37 o 
  -4  -5   6        2.05        2.71      0.81 o 
  -3  -5   6        3.50        3.07      0.57 o 
  -2  -5   6        1.03        0.49      0.38 o 
  -1  -5   6        0.91        1.56      0.45 o 
   0  -5   6        1.04        1.12      0.36 o 
   1  -5   6        1.94        1.54      0.45 o 
  -5  -4   6        8.05        7.27      0.81 o 
  -4  -4   6        0.65        0.86      0.37 o 
  -3  -4   6       17.88       16.15      1.01 o 
  -2  -4   6        0.16        0.40      0.33 o 
  -1  -4   6        0.41        0.69      0.27 o 
   0  -4   6        0.14       -0.10      0.24 o 
   1  -4   6        3.87        4.68      0.47 o 
   2  -4   6        7.89        8.91      0.85 o 
   3  -4   6        1.22        0.44      0.46 o 
  -6  -3   6        5.15        5.02      0.67 o 
  -5  -3   6       19.31       18.13      1.03 o 
  -4  -3   6        9.56        8.57      0.80 o 
  -3  -3   6        0.75        0.79      0.36 o 
  -2  -3   6        3.94        3.14      0.33 o 
  -1  -3   6        4.12        5.81      0.61 o 
   0  -3   6        0.11       -0.15      0.21 o 
   1  -3   6        8.62        8.30      0.51 o 
   2  -3   6      131.62      139.12      2.30 o 
   3  -3   6      212.92      212.94      3.06 o 
   4  -3   6        1.99        1.89      0.43 o 
  -6  -2   6        0.36        0.84      0.33 o 
  -5  -2   6        8.19        6.93      1.67 o 
  -4  -2   6       20.00       19.43      0.99 o 
  -3  -2   6        0.03        0.11      0.19 o 
  -2  -2   6        0.64        0.35      0.19 o 
  -1  -2   6        0.05       -0.16      0.17 o 
   0  -2   6        0.07       -0.01      0.18 o 
   1  -2   6        7.87        8.06      0.45 o 
   2  -2   6       23.03       25.34      0.72 o 
   3  -2   6       16.74       15.28      0.80 o 
   4  -2   6        0.07       -0.12      0.27 o 
   5  -2   6        0.22        0.83      0.34 o 
  -6  -1   6        4.00        3.17      0.62 o 
  -5  -1   6       53.57       44.22      1.95 o 
  -4  -1   6       45.40       36.00      0.82 o 
  -3  -1   6        1.12        0.99      0.22 o 
  -2  -1   6        0.42        0.46      0.18 o 
  -1  -1   6        0.28        0.22      0.14 o 
   0  -1   6       28.12       25.27      0.58 o 
   1  -1   6       41.10       42.11      0.80 o 
   2  -1   6       45.73       44.82      0.98 o 
   3  -1   6      590.08      600.97      5.67 o 
   4  -1   6       61.75       59.01      1.45 o 
   5  -1   6       19.99       21.54      1.04 o 
  -6   0   6        0.22        0.44      0.31 o 
  -5   0   6        2.44        0.93      0.36 o 
  -4   0   6       52.20       48.92      0.96 o 
  -3   0   6       25.87       25.82      0.64 o 
  -2   0   6       12.81       10.64      0.37 o 
  -1   0   6        0.11       -0.18      0.16 o 
   0   0   6        3.34        3.19      0.33 o 
   1   0   6        5.19        4.05      0.36 o 
   2   0   6       14.93       13.55      0.54 o 
   3   0   6       29.54       28.14      0.92 o 
   4   0   6       10.53        9.75      0.68 o 
   5   0   6        0.07       -0.27      0.27 o 
   6   0   6        0.44        0.88      0.33 o 
  -6   1   6        1.28        1.70      0.41 o 
  -5   1   6       42.10       36.51      0.91 o 
  -4   1   6       79.43       66.98      1.21 o 
  -3   1   6        0.73        0.94      0.22 o 
  -2   1   6       13.13       13.69      0.64 o 
  -1   1   6       36.07       41.59      0.92 o 
   0   1   6       45.71       55.35      1.06 o 
   1   1   6        0.12       -0.05      0.12 o 
   2   1   6        7.59        8.18      0.51 o 
   3   1   6      510.49      538.24      5.72 o 
   4   1   6      242.62      234.63      2.99 o 
   5   1   6       20.41       18.11      0.86 o 
   6   1   6       12.73       12.04      0.99 o 
  -6   2   6        0.01        0.04      0.35 o 
  -5   2   6        1.29        0.66      0.29 o 
  -4   2   6       32.73       29.25      0.78 o 
  -3   2   6       27.70       28.07      0.71 o 
  -2   2   6       15.53       13.19      0.46 o 
  -1   2   6        2.86        2.94      0.24 o 
   0   2   6       10.90       10.99      0.35 o 
   1   2   6        2.49        3.83      0.36 o 
   2   2   6        4.00        7.52      0.37 o 
   3   2   6        2.38        4.34      0.32 o 
   4   2   6       30.33       27.08      0.93 o 
   5   2   6       11.53       10.23      0.69 o 
   6   2   6        0.76        1.16      0.34 o 
   7   2   6        4.93        4.54      0.54 o 
  -5   3   6       10.87       10.63      0.75 o 
  -4   3   6       43.23       37.80      1.68 o 
  -3   3   6        2.23        1.84      0.34 o 
  -2   3   6       21.56       20.36      0.59 o 
  -1   3   6       41.04       39.95      0.77 o 
   0   3   6        0.83        1.54      0.22 o 
   1   3   6       69.72       65.56      0.97 o 
   2   3   6       14.21       14.29      0.49 o 
   3   3   6       78.54       86.41      1.22 o 
   4   3   6      213.99      205.65      2.12 o 
   5   3   6        1.98        1.30      0.36 o 
   6   3   6       28.27       26.29      1.02 o 
   7   3   6        0.02        0.05      0.31 o 
  -4   4   6       11.12       11.80      0.77 o 
  -3   4   6        6.79        7.35      0.61 o 
  -2   4   6        2.72        3.15      0.42 o 
  -1   4   6        5.14        4.66      0.44 o 
   0   4   6        3.27        2.45      0.28 o 
   1   4   6       16.40       20.28      0.58 o 
   2   4   6       63.28       68.96      1.09 o 
   3   4   6       14.78       12.41      0.52 o 
   4   4   6       17.54       16.31      0.61 o 
   5   4   6       28.07       25.82      0.93 o 
   6   4   6       11.18       10.72      0.74 o 
   7   4   6        0.86        0.63      0.30 o 
  -4   5   6        7.21        7.27      1.15 o 
  -3   5   6        5.19        5.91      0.61 o 
  -2   5   6        3.63        2.94      0.43 o 
  -1   5   6        5.41        5.47      0.53 o 
   0   5   6        7.68        7.66      0.56 o 
   1   5   6       36.10       31.61      0.74 o 
   2   5   6        0.20        0.02      0.20 o 
   3   5   6        0.16        0.16      0.23 o 
   4   5   6       43.01       43.21      0.96 o 
   5   5   6        0.81        0.57      0.27 o 
   6   5   6       17.25       17.48      1.13 o 
   7   5   6        1.67        1.84      0.68 o 
  -3   6   6        1.40        1.22      0.35 o 
  -2   6   6        0.03        0.61      0.30 o 
  -1   6   6        1.55        1.12      0.34 o 
   0   6   6        0.13        0.13      0.29 o 
   1   6   6       14.18       13.68      0.78 o 
   2   6   6       58.06       58.18      1.37 o 
   3   6   6       34.93       34.13      0.86 o 
   4   6   6        1.70        1.86      0.32 o 
   5   6   6       16.82       16.07      0.82 o 
   6   6   6       14.10       13.68      1.09 o 
  -1   7   6        0.03        0.54      0.30 o 
   0   7   6        2.32        2.25      0.44 o 
   1   7   6        2.63        2.73      0.45 o 
   2   7   6        1.99        1.30      0.74 o 
   3   7   6        0.07       -0.10      0.43 o 
   4   7   6        3.41        3.47      0.72 o 
   5   7   6        0.67        0.28      0.33 o 
   6   7   6        4.42        5.25      1.21 o 
   1   8   6        4.96        4.36      0.54 o 
   2   8   6       21.79       18.14      1.65 o 
   3   8   6       21.58       21.65      1.26 o 
   4   8   6        0.52        1.10      0.43 o 
  -3  -5   7       48.19       51.43      1.85 o 
  -2  -5   7       11.30       11.39      0.99 o 
  -1  -5   7        1.79        2.47      0.57 o 
  -5  -4   7        2.31        2.37      0.49 o 
  -4  -4   7        6.31        5.89      0.82 o 
  -3  -4   7      119.85      115.94      2.73 o 
  -2  -4   7       50.01       47.56      2.48 o 
  -1  -4   7        1.27        1.14      0.43 o 
   0  -4   7        0.06       -0.05      0.47 o 
   1  -4   7        0.01       -0.07      0.48 o 
   2  -4   7        0.05       -0.12      0.45 o 
  -5  -3   7        6.91        7.07      1.30 o 
  -4  -3   7        4.63        4.73      0.68 o 
  -3  -3   7       89.50       86.50      2.24 o 
  -2  -3   7       68.50       69.09      1.93 o 
  -1  -3   7        3.14        2.51      0.41 o 
   0  -3   7        1.04        1.29      0.36 o 
   1  -3   7        7.29        8.73      0.66 o 
   2  -3   7        6.44        7.52      0.89 o 
   3  -3   7       45.25       45.79      1.40 o 
  -6  -2   7        0.05       -0.33      0.26 o 
  -5  -2   7        0.99        0.18      0.63 o 
  -4  -2   7        0.13        0.04      0.39 o 
  -3  -2   7      136.95      146.90      2.17 o 
  -2  -2   7      220.46      226.05      6.61 o 
  -1  -2   7        0.53        0.18      0.24 o 
   0  -2   7        1.35        1.48      0.35 o 
   1  -2   7        1.15        1.09      0.36 o 
   2  -2   7        4.75        5.50      0.60 o 
   3  -2   7        1.16        1.37      0.39 o 
   4  -2   7        1.01        2.25      0.44 o 
  -6  -1   7        0.25        0.03      0.23 o 
  -5  -1   7        0.41       -0.28      0.48 o 
  -4  -1   7       17.03       16.72      0.94 o 
  -3  -1   7       74.10       77.21      1.80 o 
  -2  -1   7      198.97      197.93      2.52 o 
  -1  -1   7        2.68        1.74      0.47 o 
   0  -1   7       24.94       26.41      0.84 o 
   1  -1   7       25.77       26.57      0.69 o 
   2  -1   7        0.07       -0.09      0.19 o 
   3  -1   7      214.56      221.47      2.97 o 
   4  -1   7       66.64       60.37      1.53 o 
   5  -1   7       12.34       13.76      1.06 o 
  -6   0   7        0.38        0.01      0.26 o 
  -5   0   7        0.13        0.24      0.25 o 
  -4   0   7        3.16        2.05      0.50 o 
  -3   0   7       17.15       14.57      0.65 o 
  -2   0   7      277.59      280.03      6.49 o 
  -1   0   7       14.01       12.73      0.58 o 
   0   0   7       14.27       14.69      0.80 o 
   1   0   7        2.85        2.42      0.39 o 
   2   0   7       18.57       21.04      0.61 o 
   3   0   7        6.04        6.48      0.58 o 
   4   0   7        2.87        2.16      0.43 o 
   5   0   7        0.01        0.02      0.29 o 
   6   0   7        0.16        0.09      0.34 o 
  -6   1   7        2.55        3.21      0.54 o 
  -5   1   7        2.01        2.17      0.35 o 
  -4   1   7        1.83        2.15      0.35 o 
  -3   1   7       26.05       25.08      0.83 o 
  -2   1   7      222.97      221.78      2.65 o 
  -1   1   7        0.16        0.10      0.20 o 
   0   1   7       89.80       77.53      1.37 o 
   1   1   7       14.10       10.13      0.36 o 
   2   1   7       50.17       57.67      0.95 o 
   3   1   7      317.87      328.93      2.92 o 
   4   1   7      466.04      492.34      6.31 o 
   5   1   7        0.17        0.17      0.41 o 
   6   1   7       13.43       16.32      0.88 o 
  -5   2   7        0.21        0.14      0.49 o 
  -4   2   7        1.25        0.36      0.33 o 
  -3   2   7       10.54       10.93      0.61 o 
  -2   2   7       58.35       54.38      0.93 o 
  -1   2   7       48.57       49.52      0.78 o 
   0   2   7        8.54        8.57      0.57 o 
   1   2   7        0.06        0.06      0.16 o 
   2   2   7       22.84       30.25      0.88 o 
   3   2   7       40.49       35.64      1.07 o 
   4   2   7        0.02        0.07      0.33 o 
   5   2   7        0.78        0.24      0.28 o 
   6   2   7        0.94        0.74      0.36 o 
  -5   3   7        1.85        1.37      0.43 o 
  -4   3   7        4.04        3.51      0.58 o 
  -3   3   7       10.34        8.79      0.60 o 
  -2   3   7       86.71       85.23      1.27 o 
  -1   3   7        4.40        4.21      0.32 o 
   0   3   7       58.86       55.07      0.91 o 
   1   3   7        3.32        4.81      0.37 o 
   2   3   7       76.61       83.53      1.23 o 
   3   3   7      101.53      100.37      1.39 o 
   4   3   7      787.46      827.14      7.25 o 
   5   3   7       66.14       64.71      2.44 o 
   6   3   7       29.24       29.02      1.52 o 
   7   3   7        0.00        0.80      0.27 o 
  -4   4   7        0.68        1.04      0.36 o 
  -3   4   7       19.28       19.05      0.83 o 
  -2   4   7        0.02        0.13      0.25 o 
  -1   4   7       18.13       18.67      0.74 o 
   0   4   7        0.54        0.24      0.21 o 
   1   4   7        0.01        0.21      0.21 o 
   2   4   7       10.37       11.95      0.56 o 
   3   4   7       31.35       30.72      0.80 o 
   4   4   7        1.80        2.66      0.36 o 
   5   4   7        0.20        0.38      0.31 o 
   6   4   7        0.52        0.54      0.71 o 
   7   4   7        2.24        1.78      0.58 o 
  -3   5   7        6.91        7.76      0.68 o 
  -2   5   7       20.97       19.45      0.86 o 
  -1   5   7        4.50        4.14      0.64 o 
   0   5   7       10.50       11.04      0.63 o 
   1   5   7       13.57       14.57      0.56 o 
   2   5   7       10.12       12.38      0.55 o 
   3   5   7        2.35        2.61      0.35 o 
   4   5   7      382.54      418.23      3.73 o 
   5   5   7      178.67      179.12      2.64 o 
   6   5   7        8.56        9.88      0.96 o 
  -2   6   7        3.76        4.62      0.54 o 
  -1   6   7        1.58        1.71      0.39 o 
   0   6   7        0.07       -0.10      0.23 o 
   1   6   7        0.02        0.06      0.31 o 
   2   6   7        0.06        0.15      0.32 o 
   3   6   7        4.02        4.18      0.40 o 
   4   6   7        1.07        1.36      0.34 o 
   5   6   7        2.37        2.04      0.43 o 
   6   6   7        1.29        0.89      0.87 o 
  -1   7   7        2.99        2.29      0.44 o 
   0   7   7        0.59        0.51      0.33 o 
   1   7   7        5.03        6.05      0.59 o 
   2   7   7        0.06       -0.14      0.28 o 
   3   7   7        0.31        0.67      0.37 o 
   4   7   7       65.74       65.95      2.02 o 
   5   7   7      108.34      120.39      2.27 o 
   1   8   7        0.04        0.12      0.32 o 
   2   8   7        1.06        1.26      0.45 o 
   3   8   7        0.53        1.13      0.45 o 
   4   8   7        0.00        0.55      0.45 o 
  -3  -4   8        6.26        7.63      0.87 o 
  -2  -4   8        4.95        5.36      0.70 o 
  -1  -4   8        0.27       -0.63      0.50 o 
   0  -4   8        0.88        0.94      0.41 o 
  -4  -3   8        5.02        5.25      0.73 o 
  -3  -3   8       18.94       20.24      1.22 o 
  -2  -3   8       92.17       88.40      2.28 o 
  -1  -3   8        0.02       -0.10      0.26 o 
   0  -3   8       11.44       12.35      0.76 o 
   1  -3   8        0.33        0.16      0.39 o 
   2  -3   8        0.06        0.37      0.50 o 
  -5  -2   8        4.42        5.03      0.94 o 
  -4  -2   8        5.12        7.25      1.32 o 
  -3  -2   8       28.00       24.38      1.19 o 
  -2  -2   8       75.22       79.79      1.70 o 
  -1  -2   8        6.58        6.90      0.56 o 
   0  -2   8        0.97        0.98      0.37 o 
   1  -2   8        4.45        3.99      0.50 o 
   2  -2   8        1.19        1.25      0.57 o 
   3  -2   8        2.39        2.71      0.64 o 
  -5  -1   8        0.03        0.24      0.26 o 
  -4  -1   8       22.99       22.55      0.87 o 
  -3  -1   8        0.02        0.21      0.24 o 
  -2  -1   8      262.64      259.13      3.14 o 
  -1  -1   8       51.41       49.24      1.21 o 
   0  -1   8       23.96       22.66      0.85 o 
   1  -1   8        1.33        0.87      0.31 o 
   2  -1   8        0.73        1.16      0.55 o 
   3  -1   8        0.00        0.07      0.47 o 
   4  -1   8        7.66        7.11      0.86 o 
  -5   0   8        0.76        0.99      0.28 o 
  -4   0   8       15.65       16.59      1.23 o 
  -3   0   8       27.90       26.37      0.91 o 
  -2   0   8      262.61      269.31      3.18 o 
  -1   0   8      100.87      104.24      1.76 o 
   0   0   8       13.56       14.90      0.68 o 
   1   0   8        2.63        2.65      0.39 o 
   2   0   8        4.57        4.85      0.72 o 
   3   0   8        9.02        8.76      0.90 o 
   4   0   8        1.44        2.18      0.60 o 
   5   0   8        2.24        2.78      0.47 o 
  -5   1   8        0.02        0.41      0.30 o 
  -4   1   8       21.12       19.30      0.82 o 
  -3   1   8       27.61       22.92      0.86 o 
  -2   1   8      250.71      258.48      3.07 o 
  -1   1   8      306.74      303.07      3.36 o 
   0   1   8       18.38       19.55      0.77 o 
   1   1   8        0.67        0.91      0.46 o 
   2   1   8       13.46       11.16      0.71 o 
   3   1   8        3.66        3.56      0.46 o 
   4   1   8        0.25        1.12      0.32 o 
   5   1   8        8.51       10.07      0.75 o 
   6   1   8        0.24        1.28      0.31 o 
  -5   2   8        0.19        0.63      0.59 o 
  -4   2   8        9.43        8.24      0.80 o 
  -3   2   8        4.49        4.64      0.48 o 
  -2   2   8      226.31      222.65      2.80 o 
  -1   2   8      296.09      321.93      3.50 o 
   0   2   8        1.18        1.48      0.32 o 
   1   2   8        4.97        4.31      0.44 o 
   2   2   8       23.54       27.17      0.86 o 
   3   2   8        9.54        9.96      0.49 o 
   4   2   8        0.23        0.07      0.26 o 
   5   2   8        1.46        1.09      0.35 o 
   6   2   8       16.03       21.32      0.97 o 
  -4   3   8        4.48        4.95      0.68 o 
  -3   3   8       31.37       27.85      1.24 o 
  -2   3   8       71.50       77.24      1.53 o 
  -1   3   8      391.85      408.20      5.02 o 
   0   3   8        0.03        0.01      0.24 o 
   1   3   8       18.04       16.25      0.83 o 
   2   3   8       28.01       23.85      0.71 o 
   3   3   8        0.93        0.23      0.30 o 
   4   3   8       27.60       27.84      1.53 o 
   5   3   8        0.20        0.53      0.52 o 
   6   3   8        3.10        4.08      0.54 o 
  -4   4   8        1.52        1.82      0.45 o 
  -3   4   8        0.06        0.14      0.37 o 
  -2   4   8       49.71       46.87      1.64 o 
  -1   4   8      206.23      218.73      3.64 o 
   0   4   8       25.53       26.27      0.88 o 
   1   4   8       12.24       12.10      0.53 o 
   2   4   8        7.59        7.72      0.47 o 
   3   4   8        4.18        4.45      0.41 o 
   4   4   8        8.53        7.29      0.60 o 
   5   4   8        5.75        5.45      0.63 o 
   6   4   8        1.27        1.56      0.40 o 
  -3   5   8        6.01        5.70      0.74 o 
  -2   5   8        6.59        8.29      0.87 o 
  -1   5   8      162.84      164.80      3.27 o 
   0   5   8       15.51       16.16      0.75 o 
   1   5   8       19.53       17.48      0.75 o 
   2   5   8        7.96        9.45      0.52 o 
   3   5   8        1.85        2.11      0.34 o 
   4   5   8       53.48       49.86      1.10 o 
   5   5   8       41.58       39.71      1.77 o 
   6   5   8        0.05        0.08      0.50 o 
  -2   6   8        2.14        2.12      0.66 o 
  -1   6   8       45.90       45.85      1.34 o 
   0   6   8       38.73       39.31      1.20 o 
   1   6   8        0.41        0.15      0.27 o 
   2   6   8        0.05       -0.08      0.27 o 
   3   6   8        2.53        3.03      0.39 o 
   4   6   8       10.41        9.27      0.59 o 
   5   6   8        1.84        2.31      0.47 o 
   6   6   8        0.86        0.56      0.47 o 
   0   7   8       15.63       17.20      0.88 o 
   1   7   8        5.06        6.13      0.87 o 
   2   7   8        0.01        0.49      0.32 o 
   3   7   8        2.21        2.43      0.45 o 
   4   7   8       22.13       22.00      1.27 o 
   5   7   8       65.54       67.39      2.12 o 
  -3  -3   9        0.06       -0.37      0.25 o 
  -2  -3   9        0.02       -0.48      0.37 o 
  -1  -3   9        1.77        1.63      0.49 o 
   0  -3   9       12.42       12.23      0.79 o 
   1  -3   9        3.42        4.67      0.78 o 
  -4  -2   9        5.25        5.82      1.49 o 
  -3  -2   9        0.07        0.29      0.34 o 
  -2  -2   9        9.39        9.50      0.68 o 
  -1  -2   9       11.63       10.86      0.70 o 
   0  -2   9       22.28       21.33      0.90 o 
   1  -2   9       13.25       12.28      0.75 o 
   2  -2   9        2.75        3.90      0.70 o 
  -4  -1   9        0.57        0.85      0.95 o 
  -3  -1   9        0.75        0.77      0.29 o 
  -2  -1   9        0.97        0.67      0.28 o 
  -1  -1   9        0.08       -0.08      0.24 o 
   0  -1   9       17.70       16.80      0.79 o 
   1  -1   9       13.07       13.11      0.83 o 
   2  -1   9        1.15        1.33      0.53 o 
   3  -1   9        1.89        3.18      0.62 o 
   4  -1   9        0.66        0.69      0.43 o 
  -5   0   9        3.02        3.46      0.58 o 
  -4   0   9       12.80       13.73      0.76 o 
  -3   0   9        1.33        1.39      0.33 o 
  -2   0   9        0.01       -0.35      0.23 o 
  -1   0   9       23.91       23.49      0.88 o 
   0   0   9        7.60        6.57      0.59 o 
   1   0   9       36.33       31.77      1.02 o 
   2   0   9        0.99        1.08      0.52 o 
   3   0   9       14.96       15.53      1.14 o 
   4   0   9        0.25        0.58      0.36 o 
  -5   1   9        2.63        3.10      0.48 o 
  -4   1   9        0.18       -0.12      0.24 o 
  -3   1   9        0.01       -0.25      0.22 o 
  -2   1   9        1.72        1.27      0.33 o 
  -1   1   9       16.46       16.05      0.75 o 
   0   1   9        1.23        1.48      0.36 o 
   1   1   9       18.82       15.82      0.75 o 
   2   1   9        2.12        1.40      0.31 o 
   3   1   9        4.64        5.47      0.97 o 
   4   1   9        2.71        2.12      0.57 o 
   5   1   9        7.40        9.03      0.94 o 
  -4   2   9        6.08        6.71      0.92 o 
  -3   2   9       11.11       11.85      0.98 o 
  -2   2   9       14.62       13.50      0.75 o 
  -1   2   9        0.00       -0.30      0.20 o 
   0   2   9        0.22        0.05      0.26 o 
   1   2   9       24.90       17.21      0.75 o 
   2   2   9        1.83        1.51      0.34 o 
   3   2   9       15.03       15.30      1.08 o 
   4   2   9        5.62        5.48      0.77 o 
   5   2   9        1.01        1.99      0.85 o 
  -4   3   9        0.05        0.31      0.63 o 
  -3   3   9        3.17        3.26      0.95 o 
  -2   3   9        0.00       -0.10      0.29 o 
  -1   3   9       48.82       49.30      1.26 o 
   0   3   9       26.06       25.08      0.91 o 
   1   3   9       10.39       12.68      0.75 o 
   2   3   9        2.34        1.24      0.34 o 
   3   3   9        2.85        3.62      0.46 o 
   4   3   9        0.71        0.62      0.45 o 
   5   3   9       30.35       30.46      1.43 o 
   6   3   9        0.03        1.10      0.41 o 
  -3   4   9       10.29        9.48      1.18 o 
  -2   4   9       13.55       13.31      1.01 o 
  -1   4   9       28.54       27.87      1.24 o 
   0   4   9        4.13        5.05      0.72 o 
   1   4   9        5.70        3.72      0.47 o 
   2   4   9        3.84        4.00      0.48 o 
   3   4   9        1.94        1.04      0.35 o 
   4   4   9       10.68        9.56      0.86 o 
   5   4   9        0.08       -0.26      0.26 o 
   6   4   9        1.87        2.32      0.42 o 
  -2   5   9        1.65        2.66      0.53 o 
  -1   5   9       34.62       37.63      1.51 o 
   0   5   9       75.79       75.63      2.11 o 
   1   5   9        0.05       -0.09      0.41 o 
   2   5   9        3.24        2.84      0.44 o 
   3   5   9        0.00        0.12      0.28 o 
   4   5   9        0.15        0.08      0.30 o 
   5   5   9       17.37       16.93      0.88 o 
  -1   6   9       28.67       29.32      2.22 o 
   0   6   9       15.71       14.59      1.07 o 
   1   6   9        4.45        4.44      0.66 o 
   2   6   9        1.25        0.15      0.78 o 
   3   6   9        0.03       -0.02      0.25 o 
   4   6   9        6.53        7.35      0.56 o 
   5   6   9        0.54        0.14      0.30 o 
   0   7   9       50.71       51.54      1.87 o 
   1   7   9        5.75        6.73      0.78 o 
   2   7   9        1.91        1.47      1.08 o 
   3   7   9        0.14        0.57      0.30 o 
   4   7   9        0.12       -0.01      0.32 o 
  -3  -2  10        5.47        6.67      0.81 o 
  -2  -2  10        1.42        1.13      0.45 o 
  -1  -2  10        3.68        3.33      0.80 o 
   0  -2  10        4.75        4.69      0.53 o 
   1  -2  10       19.08       17.58      1.73 o 
  -3  -1  10        0.64        0.19      0.30 o 
  -2  -1  10        0.01       -0.08      0.38 o 
  -1  -1  10        3.31        3.73      0.48 o 
   0  -1  10        1.22        0.90      0.34 o 
   1  -1  10        0.59        0.38      0.30 o 
   2  -1  10        0.22        0.81      0.38 o 
  -4   0  10        0.01        0.40      0.23 o 
  -3   0  10        4.94        5.31      0.57 o 
  -2   0  10        4.20        3.95      0.51 o 
  -1   0  10       21.76       21.58      0.92 o 
   0   0  10        0.56        0.24      0.35 o 
   1   0  10       73.34       65.30      1.54 o 
   2   0  10        3.82        3.38      0.63 o 
   3   0  10        1.61        1.90      0.69 o 
  -4   1  10        7.46       10.27      0.77 o 
  -3   1  10        0.01       -0.05      0.26 o 
  -2   1  10        0.90        1.14      0.35 o 
  -1   1  10        6.20        8.37      0.67 o 
   0   1  10       13.72        9.99      0.73 o 
   1   1  10        4.68        3.73      0.49 o 
   2   1  10        4.86        4.96      0.50 o 
   3   1  10        0.24        0.66      0.43 o 
   4   1  10        0.04        1.07      0.41 o 
  -4   2  10        0.06       -0.37      0.33 o 
  -3   2  10        0.47        0.41      0.68 o 
  -2   2  10        3.56        4.04      0.49 o 
  -1   2  10       21.84       21.22      0.89 o 
   0   2  10       34.37       34.86      1.11 o 
   1   2  10       76.13       67.87      1.54 o 
   2   2  10       41.25       34.65      1.09 o 
   3   2  10       13.64       12.95      1.06 o 
   4   2  10        0.47        1.77      0.49 o 
   5   2  10       10.64       13.21      1.11 o 
  -3   3  10        0.59        1.01      0.43 o 
  -2   3  10        1.18        1.03      0.39 o 
  -1   3  10        1.81        2.59      0.43 o 
   0   3  10       19.86       18.38      0.82 o 
   1   3  10        8.63        5.87      0.79 o 
   2   3  10       10.64        9.27      0.67 o 
   3   3  10        1.68        0.93      0.95 o 
   4   3  10        0.00       -0.11      0.35 o 
   5   3  10        1.06        2.27      0.52 o 
  -3   4  10        0.22        0.31      0.26 o 
  -2   4  10        0.39        0.58      0.32 o 
  -1   4  10        2.43        2.77      0.50 o 
   0   4  10       44.57       45.29      1.26 o 
   1   4  10       11.93       12.49      0.75 o 
   2   4  10       73.19       68.36      1.55 o 
   3   4  10        4.34        4.88      0.55 o 
   4   4  10        6.13        4.50      1.31 o 
   5   4  10        6.49        7.87      0.86 o 
  -2   5  10        0.00       -0.06      0.26 o 
  -1   5  10        0.00       -0.30      0.20 o 
   0   5  10        3.69        3.50      0.62 o 
   1   5  10        3.67        3.68      0.62 o 
   2   5  10        8.57        9.36      0.69 o 
   3   5  10        5.74        4.99      0.66 o 
   4   5  10        0.17        0.20      0.55 o 
   5   5  10        0.00        0.46      0.35 o 
  -1   6  10        0.43        0.40      0.95 o 
   0   6  10        8.81        9.84      0.94 o 
   1   6  10        0.30       -0.37      0.38 o 
   2   6  10       32.72       32.98      1.65 o 
   3   6  10        0.92        0.97      0.49 o 
   4   6  10        8.08        9.48      0.88 o 
   2   7  10        2.56        1.82      0.50 o 
  -2  -1  11        1.45        2.34      0.43 o 
  -1  -1  11        4.93        5.77      0.60 o 
   0  -1  11        0.73        0.29      0.29 o 
   1  -1  11        0.61        0.67      0.38 o 
  -2   0  11        1.53        1.79      0.39 o 
  -1   0  11        0.05        0.20      0.29 o 
   0   0  11        0.83        0.81      0.33 o 
   1   0  11        0.02        0.29      0.39 o 
   2   0  11        0.01        0.27      0.31 o 
  -3   1  11        0.00        0.18      0.29 o 
  -2   1  11        8.59        9.67      0.75 o 
  -1   1  11        6.74        7.36      0.81 o 
   0   1  11        4.13        5.83      0.62 o 
   1   1  11        0.56        0.45      0.43 o 
   2   1  11        1.58        1.50      0.40 o 
   3   1  11        6.23        8.74      0.98 o 
  -3   2  11        0.08        0.75      0.57 o 
  -2   2  11       12.51       14.03      0.85 o 
  -1   2  11        0.86        0.67      0.29 o 
   0   2  11        0.00       -0.15      0.22 o 
   1   2  11        0.81        0.48      0.34 o 
   2   2  11        2.00        1.52      0.45 o 
   3   2  11        0.34       -0.11      0.36 o 
   4   2  11        7.91       11.38      2.07 o 
  -2   3  11        6.89        7.21      0.80 o 
  -1   3  11        1.43        1.41      0.34 o 
   0   3  11        4.16        4.72      0.74 o 
   1   3  11        0.12        0.37      0.26 o 
   2   3  11        0.43        0.91      0.33 o 
   3   3  11        2.57        3.71      0.91 o 
   4   3  11       20.21       27.84      1.42 o 
  -2   4  11       10.53       11.86      1.02 o 
  -1   4  11        2.33        1.79      0.42 o 
   0   4  11        1.62        1.36      0.37 o 
   1   4  11        0.02        0.17      0.31 o 
   2   4  11       11.37       10.28      1.07 o 
   3   4  11        1.67        1.16      0.42 o 
   4   4  11        0.33        1.14      0.38 o 
  -1   5  11        0.04        0.44      0.30 o 
   0   5  11        0.74        1.02      0.35 o 
   1   5  11        2.16        1.55      0.58 o 
   2   5  11        0.30        0.06      0.33 o 
   3   5  11        0.27        0.40      0.39 o 
   4   5  11        6.58        9.46      0.99 o 
   1   6  11        1.45        1.46      0.50 o 
   2   6  11        7.96        7.33      0.90 o 
   3   6  11        7.66        6.95      0.85 o 
  -1   1  12        4.80        6.79      0.68 o 
   0   1  12        0.04       -0.24      0.74 o 
   1   1  12        1.30        2.24      0.49 o 
  -1   2  12       17.65       19.94      0.93 o 
   0   2  12        1.43        2.07      0.38 o 
   1   2  12        2.14        3.65      0.46 o 
   2   2  12        6.95        5.55      0.76 o 
  -1   3  12        7.69       12.00      0.82 o 
   0   3  12        1.17        1.05      0.30 o 
   1   3  12        0.37        0.43      0.32 o 
   2   3  12        0.54        1.39      0.36 o 
   0   4  12        2.16        1.89      0.93 o 
   1   4  12        2.50        3.46      0.47 o 
   2   4  12        2.22        2.49      0.46 o 
                                                 
